# Supplementary material for: Impact of Oncology Drug Review Times on Public Funding Recommendations
Source: Curr Oncol. 2023 Aug 18;30(8):7706–12. doi: 10.3390/curroncol30080558 (PMC10453657; doi:10.3390/curroncol30080558)
Supplement: Supplementary file 1 [file curroncol-30-00558-s001.zip]

Archive with 1 entries (1 files):
- curroncol-2428808-supplementary.pdf
